# Supplementary material for: Influence of Carbon Quantum Dots on the Orientational Order and Rotational Viscosity of 8CB
Source: Nanomaterials (Basel). 2025 Aug 19;15(16):1278. doi: 10.3390/nano15161278 (PMC12389076; doi:10.3390/nano15161278)
Supplement: Supplementary file 1 [file nanomaterials-15-01278-s001.zip]

Archive with 1 entries (1 files):
- nanomaterials-3805956-supplementary.pdf
